# Supplementary material for: AtGSTU19 and AtGSTU24 as Moderators of the Response of Arabidopsis thaliana to Turnip mosaic virus
Source: Int J Mol Sci. 2022 Sep 29;23(19):11531. doi: 10.3390/ijms231911531 (PMC9570173; doi:10.3390/ijms231911531)
Supplement: Supplementary file 1 [file ijms-23-11531-s001.zip]

Archive with 1 entries (1 files):
- ijms-1939329-supplementary.pdf
